# Supplementary material for: Mechanistic Exploration of Yiqi Zengmian in Regulating the Microenvironment as an Immunopotentiator with the Beijing Bio-Institute of Biological Products Coronavirus Vaccine Based on Transcriptomics and Integrated Serum Pharmacochemistry
Source: Pharmaceuticals (Basel). 2025 May 27;18(6):802. doi: 10.3390/ph18060802 (PMC12195801; doi:10.3390/ph18060802)
Supplement: Supplementary file 1 [file pharmaceuticals-18-00802-s001.zip]

Archive with 1 entries (1 files):
- pharmaceuticals-3628216-supplementary.pdf
